# Supplementary material for: Application of Ultrasound Treatments in the Processing and Production of High-Quality and Safe-to-Drink Kiwi Juice
Source: Foods. 2024 Jan 20;13(2):328. doi: 10.3390/foods13020328 (PMC10815408; doi:10.3390/foods13020328)
Supplement: Supplementary file 1 [file foods-13-00328-s001.zip]

Archive with 1 entries (1 files):
- foods-2791172-supplementary.pdf
